# Supplementary material for: Asynchronous Delivery of a 400 Level, Partially Peer-Graded, Oral Presentation and Discussion Course in Systems Neuroscience for 60 Students during the COVID-19 Pandemic
Source: Brain Sci. 2021 May 25;11(6):693. doi: 10.3390/brainsci11060693 (PMC8227889; doi:10.3390/brainsci11060693)
Supplement: Supplementary file 1 [file brainsci-11-00693-s001.zip]

Archive with 7 entries (7 files):
- Suppl material A - requirementsList.txt
- Suppl material B - Pipfile
- Suppl material C - clean_downloadReports.py
- Suppl material D - clean_generateWeeklyReports.ipynb
- Suppl material E - clean_requestReports.py
- Suppl material F - clean_markingNotebook.ipynb
- Suppl material G - clean_sendEmails.py
