# Supplementary material for: Asynchronous Delivery of a 400 Level, Partially Peer-Graded, Oral Presentation and Discussion Course in Systems Neuroscience for 60 Students during the COVID-19 Pandemic
Source: Brain Sci. 2021 May 25;11(6):693. doi: 10.3390/brainsci11060693 (PMC8227889; doi:10.3390/brainsci11060693)
Supplement: Supplementary file 1 [file brainsci-11-00693-s001.zip › Suppl material A - requirementsList.txt]

  1. Operating system: this was done on Kubuntu 20.10
  2. browser: here, firefox was used
  3. browser's appropriate webdriver
  4. bash or equivalent shell
  5. pipenv: initializes shell environment containing necessary Python packages from Pipfile
  6. appropriate file manager that allows for dragging and dropping files (here, Kubuntu's Dolphin file manager used)
  7. browser-based Microsoft Outlook email client 
 
