# Supplementary material for: Asynchronous Delivery of a 400 Level, Partially Peer-Graded, Oral Presentation and Discussion Course in Systems Neuroscience for 60 Students during the COVID-19 Pandemic
Source: Brain Sci. 2021 May 25;11(6):693. doi: 10.3390/brainsci11060693 (PMC8227889; doi:10.3390/brainsci11060693)
Supplement: Supplementary file 1 [file brainsci-11-00693-s001.zip › Suppl material B - Pipfile]

[[source]]
url = "https://pypi.python.org/simple"
verify_ssl = true
name = "pypi"

[packages]
pip = "*"
flake8 = "*"
selenium = "*"
pandas = "*"
pyautogui = "*"
jupyterlab = "*"
openpyxl = "*"
xlrd = "*"

[dev-packages]

[requires]
python_version = "3.8"
