# Supplementary material for: Asynchronous Delivery of a 400 Level, Partially Peer-Graded, Oral Presentation and Discussion Course in Systems Neuroscience for 60 Students during the COVID-19 Pandemic
Source: Brain Sci. 2021 May 25;11(6):693. doi: 10.3390/brainsci11060693 (PMC8227889; doi:10.3390/brainsci11060693)
Supplement: Supplementary file 1 [file brainsci-11-00693-s001.zip › Suppl material D - clean_generateWeeklyReports.ipynb]

# %% [code]
import csv
import os
import numpy as np
import pandas as pd
import ast
import shutil

# %% [markdown]
# **LEARN Specific Quiz IDs**

# %% [markdown]
So, the LEARN quiz IDs corresponding to actual information go from:

**Main Presentation IDs**:

150215 - 150344, 151733 - 151783

**Questioners of Presentations**

152077 - 152257

**Week Rankings**

152339 - 152343

# %% [markdown]
# Code

# %% [markdown]
# Define and save ID Lists

The ID dictionary <idDictionary.txt> can be used to tell selenium what to download when requesting specific reports

# %% [code]
mainPresentationQuestionnaires = [i for i in range(150215,150344+1)] + [i for i in range(151733,151783+1)]
mainPresentationQuestioners = [i for i in range(152077,152257+1)]
studentRankingSubmissions = [i for i in range(152339,152343)]
allQuizSets = [[mainPresentationQuestionnaires,"mainPresentationQuestionnaires"],[mainPresentationQuestioners,"mainPresentationQuestioners"],[studentRankingSubmissions,"studentRankingSubmissions"]]

# %% [code]
idDict = dict([[i[1],i[0]] for i in allQuizSets])
f = open("idDictionary.txt","w")
f.write( (str(idDict)))

# %% [code]
# This code creates a flat list containing all possible desired LEARN quiz values
quizDict = ast.literal_eval(open("idDictionary.txt","r").read())
quizIDs = []
for valList in quizDict.values():
    for val in valList:
        quizIDs.append(val)

# %% [markdown]
## Sorting rawDownloads into Student Specific Questioners and Questionnaires

# %% [markdown]
The mass of code below generates the student folders if they don't exist, and sorts raw downloaded items into the right type ("questioner" or "questionnaire") based on column identifiers unique to that particular type of sheet.


# %% [code]
# Generate and save the renamed report first, before moving the original one
ignoreList = ["WEEK1 - SUBMISSION OF STUDENT RANKINGS OF FOUR ORAL PRESENTATIONS"]

# The code below should be run twice for completion: one to initially make all the directories and then one to move the stuff
for i in filter(lambda x: "R3" in x, os.listdir("rawDownloads/")):
    curFile = f"rawDownloads/{i}"
    # check for blank files
    if os.stat(curFile).st_size > 503:

        quiz = pd.read_csv(open(curFile))
        # df.columns[23] should allow for spearation of questionnaires
        try:
            if "Q999434" in quiz.columns[23]:
                curFileType = "questionnaire"
        except:
            try:
                if "Q1003513" in quiz.columns[14]:
                    curFileType = "questioner"
            except:
                pass


        # These are for the renamed Questionnaire report, can be done while report has been downloaded
        quizIDnum = quiz.iloc[0,6]
        quizFullName = quiz.iloc[0,7]
        quizName = quizFullName[5:]
        invalid = '<>:"/\|?* '
        for char in invalid:
            quizName = quizName.replace(char, ' ')
        groupNumber = quizFullName[1:4]
        quizAttrs = [quizIDnum,groupNumber, quizName]
        newName = " ".join([str(i) for i in quizAttrs])

        if "SUBMISSION" not in quizName and "Questioner" not in quizName:    
            folderPath = os.path.join(os.getcwd(),"presentationFolders",str(newName))
            if not os.path.isdir(folderPath):
                os.mkdir(folderPath)
                shutil.copy(curFile,os.path.join(folderPath,"questionnaire.csv"))
        else:
            print(f"pass #1 on {newName}")


for i in filter(lambda x: "R3" in x, os.listdir("rawDownloads/")):
    curFile = f"rawDownloads/{i}"
    # check for blank files
    if os.stat(curFile).st_size > 503:

        quiz = pd.read_csv(open(curFile))
        # df.columns[23] should allow for separation of questionnaires
        try:
            if "Q999434" in quiz.columns[23]:
                print(quiz,curFileType)
                curFileType = "questionnaire"
        except:
            try:
                if "Q1003513" in quiz.columns[14]:
                    curFileType = "questioner"
            except:
                pass


            # questioner 
        # These are for the renamed Questionnaire report, can be done while report has been downloaded
        quizIDnum = quiz.iloc[0,6]
        quizFullName = quiz.iloc[0,7]
        quizName = quizFullName[5:]
        invalid = '<>:"/\|?* '
        for char in invalid:
            quizName = quizName.replace(char, ' ')
        groupNumber = quizFullName[1:4]
        quizAttrs = [quizIDnum,groupNumber, quizName]
        newName = " ".join([str(i) for i in quizAttrs])

        if "SUBMISSION" not in quizName and "Questioner" not in quizName:     
            folderPath = os.path.join(os.getcwd(),"presentationFolders",str(newName))
            if not os.path.isdir(folderPath):
                os.mkdir(folderPath)
            shutil.copy(curFile,os.path.join(folderPath,"questionnaire.csv"))
        elif "Questioner of Oral Presentation" in quizName:
            print(list(filter(lambda x: str(groupNumber) in x[6:12], os.listdir("presentationFolders"))))
            try:
                shutil.copy(curFile,os.path.join("presentationFolders/",list(filter(lambda x: str(groupNumber) in x, os.listdir("presentationFolders")))[0],"questioner.csv"))
            except:
                shutil.copy(curFile,os.path.join("presentationFolders/"))

        else:
            print(f"pass #2 on {newName}")


# %% [markdown]
### Assembling the information so far

# %% [code]


def questionnaireAssembly(folder=""):
    """Removes data that is either useless or that could identify a particular 
    reviewer from the sheet that will be included in the student's weekly report.
    
    Parameters
    ----------
    folder : str
        relative path to folder named using conventions defined in renameReports
    
    Returns
    -------
    df_out : pd.DataFrame
        DataFrame representing the properly processed questionnaire.csv file
        for the topic specified by folder
    """
    
    df = pd.read_csv(open(os.path.join("presentationFolders",folder,"questionnaire.csv")))
    timeCompleted = df.iloc[:,10].copy()
    comments = df.iloc[:,23].copy()
    
    deliveryWord = df.iloc[:,14].copy()
    deliveryScore = df.iloc[:,15].copy()
    deliveryScore.name = ""
    
    materialsWord = df.iloc[:,17].copy()
    materialsScore = df.iloc[:,18].copy()
    materialsScore.name = " "

    responseWord = df.iloc[:,20].copy()
    responseScore = df.iloc[:,21].copy()
    responseScore.name = "  "
    
    nameList = [timeCompleted,comments,deliveryWord,deliveryScore,materialsWord,materialsScore,responseWord,responseScore]
    nameList.reverse()
    df_out = pd.DataFrame()
    #print(df_out)
    for i in nameList:
        df_out.insert(0,i.name,i.values)
    return(df_out)


def questionerAssembly(folder=""):
    """Removes data that is either useless or that could identify a particular 
    reviewer from the questioner sheet that will be included in the student's weekly report.
    
    Parameters
    ----------
    folder : str
        relative path to folder named using conventions defined in renameReports
    
    Returns
    -------
    df_out : pd.DataFrame
        DataFrame representing the properly processed questioner.csv file
        for the topic specified by folder
    """
    
    df = pd.read_csv(open(os.path.join("presentationFolders",folder,"questioner.csv")))    
    timeCompleted = df.iloc[:,10].copy()
    question = df.iloc[:,14].copy()
    
    nameList = [timeCompleted,question]
    nameList.reverse()
    df_out = pd.DataFrame()
    for i in nameList:
        df_out.insert(0,i.name,i.values)
    return(df_out)

def rankingAssembly(num=0,weeknum=0):
    """Extracts data unique to  responses relevant to the topicnumber in question from the total list of all 
    responses given for a particular week.
    
    Parameters
    ----------
    num : int
        topic number to scour the week's rankings for information on.
    
    weeknum : int
        number of the week to gather rankings from
    
    Returns
    -------
    df_out : pd.DataFrame
        DataFrame representing the properly processed rankings
        for a particular topic
    """
    
    df_init = pd.read_csv(open(f"rankings/WEEK{weeknum} - SUBMISSION OF STUDENT RANKINGS OF FOUR ORAL PRESENTATIONS - Question Details.csv"))
    df = df_init.iloc[:,7:].copy()
    df_out = []

    for idx, val in enumerate(df.iloc[:,1]):
        if val == num:
            df_out.append([df.iloc[idx,0],df.iloc[idx,2]])
    for idx,word in enumerate(df_out):
        if "# 1" in word[0]:
            df_out[idx][0] = "Who gave THE BEST Oral Presentation of the four oral presentations which you evaluated this week?" 
        elif "# 2" in word[0]:
            df_out[idx][0] = "Who gave THE SECOND BEST Oral Presentation of the four oral presentations which you evaluated this week?"
        elif "# 3" in word[0]:
            df_out[idx][0] = "Who gave THE THIRD BEST Oral Presentation of the four oral presentations which you evaluated this week?"
        elif "# 4" in word[0]:
            df_out[idx][0] = "Who gave THE LEAST FAVORITE presentation out of the four you watched this week?"

    df_out = pd.DataFrame(data=[i for i in df_out],columns=["Ranking","Number of Responses"])
    return(df_out)


def rankingAssembly_Final(num=0):
    """Similar to rankingAssembly. 
    Includes some additional information about the topic's rankings over time 
    
    Parameters
    ----------
    num : int
        topic number to scour the week's rankings for information on.
    
    Returns
    -------
    df_out : pd.DataFrame
        DataFrame representing the properly processed rankings
        for a particular topic
    """
    
    df_start = []
    df_start = pd.DataFrame()
    for weeknum in range(1,6):
        df_init = pd.read_csv(open(f"rankings/WEEK{weeknum} - SUBMISSION OF STUDENT RANKINGS OF FOUR ORAL PRESENTATIONS - Question Details.csv"))
        df = df_init.iloc[:,7:].copy()
        df_out = []
        for idx, val in enumerate(df.iloc[:,1]):
            if val == num:
                df_out.append([df.iloc[idx,0],df.iloc[idx,2]])
        for idx,word in enumerate(df_out):
            if "# 1" in word[0]:
                df_out[idx][0] = "Who gave THE BEST Oral Presentation of the four oral presentations which you evaluated this week?" 
            elif "# 2" in word[0]:
                df_out[idx][0] = "Who gave THE SECOND BEST Oral Presentation of the four oral presentations which you evaluated this week?"
            elif "# 3" in word[0]:
                df_out[idx][0] = "Who gave THE THIRD BEST Oral Presentation of the four oral presentations which you evaluated this week?"
            elif "# 4" in word[0]:
                df_out[idx][0] = "Who gave THE LEAST FAVORITE presentation out of the four you watched this week?"

        df_out = pd.DataFrame(data=[i for i in df_out],columns=[f"Week {weeknum} Rankings","Number of Responses"])
        df_start = pd.concat([df_start,df_out],axis = 1).reset_index(drop=True)
        
        
    # post processing
    # rename the row indices from 0-1 to question names
    df_processed_renamed_rows = df_start.rename(index=lambda s: df_start.iloc[s,0])
    
    # delete the columns with weeks
    df_processed_shifted = df_processed_renamed_rows.drop([f"Week {x} Rankings" for x in range(1,6)],axis='columns')
    df_processed_shifted.columns = [f"Week {x}" for x in range(1,6)]
    df = df_processed_shifted.copy()
    df['Total Responses in Category'] = df.sum(axis=1)
    df['Average Category Responses per Week'] = df['Total Responses in Category'] / 5

    return(df)


# %% [code]
# Adapting for all rankings

studentIDdict = ast.literal_eval(open("usernameIDtopicDict.txt","r").read())
exceptionlist = []
weeknum = "Final"


for i in os.listdir("presentationFolders/"):

    num = i[7:10]
    print(num)
    if num.isnumeric():
        try:
            questionnaireReport = questionnaireAssembly(i)
        except:
            pass
        try:
            questionerReport = questionerAssembly(i)
        except:
            pass
        try:

            #rankingReport = rankingAssembly(num) # rankingReport should be run for weeks less than the final week.
            rankingReport = rankingAssembly_Final(str(num))

        except:
            pass
        try:
            # This will make stuff for a given thing
            reportName = os.path.join("reports",f"{num}-{studentIDdict[num]}-Week{weeknum}.xlsx")
            with pd.ExcelWriter (reportName) as writer:
                questionnaireReport.to_excel(writer,sheet_name='ORAL PRESENTATION QUESTIONNAIRE')
                questionerReport.to_excel(writer,sheet_name='QUESTIONER OF ORAL PRESENTER')
                rankingReport.to_excel(writer,sheet_name='RANKING')
            
        except:
            exceptionlist.append(num)
            pass
            
        

# %% [code]
# Code below creates a dictionary wherein the keys are the topic numbers and the values
# are the student IDs of the students actually associated with those topics

studentIDdict = {}
for csvfile in ["questionnaire.csv","questioner.csv"]:
    for i in os.listdir("presentationFolders/"):
        try:
            df = pd.read_csv(open(f"presentationFolders/{i}/{csvfile}"))
            for idx,val in enumerate(df.iloc[:,13]):
                if val not in studentIDdict:
                    studentIDdict[val[1:4]] = df.iloc[idx,0]
        except:
            pass

f = open("usernameIDtopicDict.txt","w")
f.write( (str(studentIDdict)))
print(len(studentIDdict))

# %% [code]
