# Supplementary material for: Asynchronous Delivery of a 400 Level, Partially Peer-Graded, Oral Presentation and Discussion Course in Systems Neuroscience for 60 Students during the COVID-19 Pandemic
Source: Brain Sci. 2021 May 25;11(6):693. doi: 10.3390/brainsci11060693 (PMC8227889; doi:10.3390/brainsci11060693)
Supplement: Supplementary file 1 [file brainsci-11-00693-s001.zip › Suppl material F - clean_markingNotebook.ipynb]

# %% [code]
import csv
import os
import numpy as np
import pandas as pd
import ast
import shutil

# %% [markdown]
# **Marking Notebook**

# %% [markdown]
## **Question 1**

**Goal:** final oral presentation ranking scores - avg of 20 rankings per student rated #1 to #4

**Marking:** Professor makes final decision on how to integrate marks

### **Calculation**


- new value: sum the total number of ranking responses to get divisor
- new column: add up each row = total # responses per ranking category
- new column: divide each row by total # responses per ranking category = percent of total rankings in category

### Code

# %% [code]
def question_1(target_file,rounding_decimals=2):
    """Grading for question 1

    Parameters
    ----------
    target_file : str
        filename to act on
    rounding_decimals : int, default 2
        decimals to use when rounding values in spreadsheet
        
    Returns
    -------
    df: pd.DataFrame
        DataFrame to be written as a sheet

    """

    excel_file = target_file # target file
    df = pd.read_excel(excel_file,sheet_name=2,index_col=0,engine="openpyxl") # open the rankings sheet
    df = df.drop(columns=["Average Category Responses per Week"]) # remove the average category responses per week column
    # create new column representing the number of responses per category
    df['Total Responses for All Categories'] = df['Total Responses in Category'].sum()
    df['Percent Responses in Category'] = round(((df['Total Responses in Category'] / df['Total Responses in Category'].sum()) * 100),rounding_decimals)
    return(df)

# %% [markdown]
## **Question 2**

**Goal:** Student marks for asking thoughtful, unique questions - comes from their final report

**Marks:** 10 marks total, 0.5 marks per positive question asked


### **Calculation**

- sum number of "yes" in column
- divide by total # responses in column
- multiply by 10

### **Code**

# %% [code]
def question_2(target_file,rounding_decimals=2):
    """Grading for question 2
    
    Parameters
    ----------
    target_file : str
        filename to act on
    rounding_decimals : int, default 2
        decimals to use when rounding values in spreadsheet
    
    Returns
    -------
    df: pd.DataFrame
        DataFrame to be written as a sheet
    
    """
    
    excel_file = target_file # target file
    df = pd.read_excel(excel_file,sheet_name=1,index_col=0,engine="openpyxl") # open the "QUESTIONER OF ORAL PRESENTER" sheet
    responseList = [i for i in df.iloc[:,1]] # only take responses column, turn it into a list

    totalResponses = len(responseList)
    numNo = 0

    for i in responseList:
        if "NOT" in i:
            numNo += 1
    
    score = round(10 * ((totalResponses - numNo) / totalResponses),rounding_decimals)
    return(score)


# %% [markdown]
## **Question 3**

**Goal:** student participation in evaluation of other students

**Marking:** 45 marks total. Each student should have:
- 20 oral evaluations (asking questions of) of oral presentations they've viewed
  - 1 mark per entry
- 20 evaluations of questions asked to them (same ones they would have received replies to in q2?)
  - 1 mark per entry
- 5 weekly rankings of other student's videos viewed for that week
  - -5 mark penalty for any students who have not completed these rankings


# %% [markdown]
### **Calculation**

# %% [code]
# question 3 function
def distribute_information_for_q3(username_in,df_in,f_name_in,ftype="csv"):
    # This function only handles one username at a time
    # for username in df['UserName']: this needs to be passed out now too - to an iterator function
    """Gather information for question 3 marking from various sheets specific to student
    
    Parameters
    ----------
    username_in : str
        username to act on
    df_in : pd.DataFrame
        file read in as a DataFrame 
    f_name_in : str
        either questioner.csv or questionnaire.csv file for a specific student        
    
    """


    username = username_in
    userFile = os.path.join("finalMarking",username,f"{username}_{f_name_in}")
    row = df_in.set_index('UserName')

    # Items pulled from df columns

    # nonspecific columns / info
    quizReviewed = str(row.loc[username,'QuizName'][1:4]) # not a column: == number of the quiz being reviewed
    studentID_col = "StudentId" # not actually needed
    t_start_col = "TimeStarted"
    t_end_col = "TimeCompleted"

    # questionnaire specific columns
    q_delivery_col = "Q999662 Out Of 5"
    q_materials_col = "Q999663 Out Of 5"
    q_responses_col = "Q999661 Out Of 5"
    q_comment_col = "Q999434 Please provide anonymous constructive comments for the oral presentation which you reviewed:"
    q_final_col = [i for i in list(df_in) if 'Quiz Final' in i][0]

    # questioner specific columns
    q_questioner_col = "Q1003513 Were you asked at least one good question from this reviewer of your oral presentation under the Discussion Thread unde"

    # order the column names of interest in a list
    questionnaireColumnReturn = [t_start_col,t_end_col,q_delivery_col,q_materials_col,q_responses_col,q_comment_col,q_final_col]
    questionerColumnReturn = [t_start_col, t_end_col, q_questioner_col]

    # choose columns to return based on name of file being passed in 
    columnReturn = questionnaireColumnReturn if f_name_in == "questionnaire.csv" else questionerColumnReturn # assumes only questioner, questionnaire will be checked

    # access the dataframe
    attrs = [i for i in row.loc[username,columnReturn]]
    #attrs.append(row.loc[username,])
    attrs.insert(0,quizReviewed)
    attrs.insert(0,username) # adding in username to ensure that correctly assorted

    
    ## only for csv
    if ftype == "csv":
        with open(userFile,"a",newline='') as f:
            wr = csv.writer(f,dialect='excel')
            wr.writerow(attrs)
    
    #attrs.to_csv(os.path.join("finalMarking",f"{username}.csv"),mode='a',header=False) # disabled for above?
    return


def modify_individual_csv(f_name):
    """Appends correct headers / etc to the CSV files once they are created
    
    Parameters
    ----------
    f_name : str
        filename to act on

    Returns
    -------
    df: pd.DataFrame
        modified DataFrame
    
    """

    # Adding Column Headers
    # Items pulled from df columns

    # nonspecific columns / info
    reviewer_ID = "ID of Reviewer"
    quizReviewed = "Topic Reviewed"
    t_start_col = "Time Started"
    t_end_col = "Time Completed"

    # questionnaire specific columns
    q_delivery_col = "Delivery out of 5"
    q_materials_col = "Materials out of 5"
    q_responses_col = "Responses out of 5"
    q_comment_col = "Comment Left by Student"
    q_final_col = "Quiz Final"
    questionnaire_columns = [q_delivery_col,q_materials_col,q_responses_col,q_comment_col,q_final_col]

    # questioner specific columns
    q_questioner_col = "Were You Asked a Good Question"
    questioner_columns = [q_questioner_col]
    # order the column names of interest in a list - here, they are to be set on the DF


    # choose columns to return based on name of file being passed in 
    columnReturn = [reviewer_ID,quizReviewed,t_start_col,t_end_col]
    if "questionnaire" in f_name:
        [columnReturn.append(i) for i in questionnaire_columns]
    else:
        [columnReturn.append(i) for i in questioner_columns]
    
    df = pd.read_csv(f_name,names=columnReturn)
        
    return(df)

# %% [code]
def findFinalReport(studentID):
    """Returns path of a student's final report based on studentID"""
    finalReportPath = os.path.join("reports",[i for i in filter(lambda x: studentID in x, os.listdir("reports"))][0])
    return finalReportPath

# %% [code]
# modify created individual csv files

def create_spreadsheets(studentID_in):
    """Creates aggregated marking report for a student
    
    Parameters
    ----------
    studentID_in : str
        student ID to create report for
        
    """
    
    
    # make sure namespace is clear
    rankings_sheet=None
    questioner_sheet=None
    questionnaire_sheet=None
    questioner_of_oral_presenter_sheet=None

    studentID = studentID_in
    curpath = os.path.join("finalMarking",studentID)

    try:
        rankings_sheet = question_1(findFinalReport(studentID))
    except:
        print(f"no rankings for {studentID}")

    try:
        questioner_sheet = modify_individual_csv(os.path.join(curpath,f"{studentID}_questioner.csv"))
        q2_score = question_2(findFinalReport(studentID))
        rankings_sheet.at[8,1] = "Q2 score"
        rankings_sheet.at[8,2] = q2_score

        rankings_sheet.at[10,1] = "Number of questions evaluated"
        rankings_sheet.at[10,2] = len(questioner_sheet)        

    except:
        print(f"no questioner for {folder}")

    try:
        questionnaire_sheet = modify_individual_csv(os.path.join(curpath,f"{studentID}_questionnaire.csv"))
        rankings_sheet.at[12,1] = "Number of questions asked"
        rankings_sheet.at[12,2] = len(questionnaire_sheet)
        rankings_sheet.at[14,1] = "Number of Rankings given"
        rankings_sheet.at[15,1] = "Any penalty for not giving rankings"
        rankings_sheet.at[16,1] = "Q3 Score"
    except:
        print(f"no questionnaire for {folder} ")

    # add score to questioner sheet
    try:
        questioner_of_oral_presenter_sheet = pd.read_excel(findFinalReport(studentID),sheet_name='QUESTIONER OF ORAL PRESENTER',engine="openpyxl")
    except:
        print(f"no questioner_of_oral_presenter_sheet for {studentID}")


    reportName = os.path.join(curpath,f"{studentID}.xlsx")
    try:
        with pd.ExcelWriter(reportName) as writer:
            questionnaire_sheet.to_excel(writer,sheet_name="EVALUATIONS OF OTHER STUDENTS")
            questioner_of_oral_presenter_sheet.to_excel(writer,sheet_name="WHEN QUESTIONED BY STUDENT")
            questioner_sheet.to_excel(writer,sheet_name="RESPONSES GIVEN AS A QUESTIONER")
            rankings_sheet.to_excel(writer,sheet_name='FINAL RANKINGS')
    except:
        print(f"exception for {reportName}")

    return


# %% [code]
# make a student's folder, and condense all of their responses out of the various course reports into two sheets
# create finalMarking/{studentID} folders from presentationFolders
for studentfolder in os.listdir("./presentationFolders"):
    dirpath=f"./presentationFolders/{studentfolder}"

    if studentfolder[7:10].isnumeric():
        dirnum=studentfolder[7:10]
        for file in os.listdir(dirpath):
            #print(dirnum,file)
            df = pd.read_csv(os.path.join(dirpath,file))

            for cell in df['UserName']:
                if not os.path.isdir(f"./finalMarking/{cell}"):
                    os.mkdir(f"./finalMarking/{cell}")


for student_folder in os.listdir("presentationFolders/"):

    for f in os.listdir(os.path.join("presentationFolders",student_folder)):
        df = pd.read_csv(os.path.join("presentationFolders",student_folder,f))
        print(f)
        for username in df['UserName']:
            distribute_information_for_q3(username,df,f,ftype="csv")

# %% [code]
# run create_spreadsheets for all student ID's as represented by the folders in finalMarking/
for folder in list(filter(lambda x: x[0] != '.', os.listdir("./finalMarking/"))):
    create_spreadsheets(studentID_in=folder)
